# Supplementary material for: Intraspecific divergences and phylogeography of Panzerina lanata (Lamiaceae) in northwest China
Source: PeerJ. 2019 Jan 24;7:e6264. doi: 10.7717/peerj.6264 (PMC6348092; doi:10.7717/peerj.6264)
Supplement: Figure S1 [file peerj-07-6264-s001.csv]

Code	Longitude	Latitude
1	109.57	39.35
2	109.79	39.36
3	109.79	39.26
4	109.41	39.19
5	107.59	38.16
6	108.37	39.47
7	108.65	39.77
8	105.78	38.93
9	105.7	39.66
10	109.02	40.49
11	109.28	40.43
12	107.04	41.38
13	106.9	41.51
14	107	41.7
15	105.57	38.7
16	111.02	39.96
17	109.9	38.97
18	109.67	38.06
19	109.48	38.49
20	108.91	37.64
21	107.54	37.59
22	106.72	38.08
23	104.6	37.38
24	103.18	37.64
25	105.33	37.85
26	106.63	39.42
27	106.3	37.86
28	106.23	38.48
29	107.38	40.76
30	107.96	34.11
31	110.07	37.77
32	109.82	38.23
33	106.52	38.91
34	109.66	38.18
35	105.68	37.49
36	108.26	41.08
